# Supplementary material for: Phase I/II Clinical Trial of the Anti-Podoplanin Monoclonal Antibody Therapy in Dogs with Malignant Melanoma
Source: Cells. 2020 Nov 23;9(11):2529. doi: 10.3390/cells9112529 (PMC7700559; doi:10.3390/cells9112529)
Supplement: Supplementary file 1 [file cells-09-02529-s001.zip]

Archive with 14 entries (13 files):
- Cells supple fig/
- Cells supple fig/Fig S1.tif
- Cells supple fig/Fig S2.tif
- Cells supple fig/Fig S3.tif
- Cells supple fig/Fig S4.tif
- Cells supple fig/Fig S5.tif
- Cells supple fig/Fig S6.tif
- Cells supple fig/Fig S7.tif
- Cells supple fig/Fig S8.tif
- Cells supple fig/Fig S9.tif
- Cells supple fig/Movie S1.mp4
- Cells supple fig/Movie S2.mp4
- Cells supple fig/Supple_Legend.docx
- Cells supple fig/Table S1.tif
